# Supplementary material for: Disparities in Metabolic Conditions and Cancer Characteristics among Hispanic Women with Breast Cancer: A Multi-Institutional Study
Source: Cancers (Basel). 2022 Jul 14;14(14):3411. doi: 10.3390/cancers14143411 (PMC9317401; doi:10.3390/cancers14143411)
Supplement: Supplementary file 1 [file cancers-14-03411-s001.zip]

Archive with 1 entries (1 files):
- cancers-1786441-supplementary.pdf
